# Supplementary material for: Diastereoselective Formal 1,3-Dipolar Cycloaddition of Trifluoroethyl Amine-Derived Ketimines Enables the Desymmetrization of Cyclopentenediones
Source: Molecules. 2023 Jul 13;28(14):5372. doi: 10.3390/molecules28145372 (PMC10386021; doi:10.3390/molecules28145372)
Supplement: Supplementary file 1 [file molecules-28-05372-s001.zip]

Archive with 1 entries (1 files):
- molecules-2493434-supplementary.pdf
